# Supplementary material for: Histone H2B ubiquitylation represses gametogenesis by opposing RSC-dependent chromatin remodeling at the ste11 master regulator locus
Source: eLife. 2016 May 12;5:e13500. doi: 10.7554/eLife.13500 (PMC4865366; doi:10.7554/eLife.13500)
Supplement: Figure 4—figure supplement 1—source data 1. — If marked « TRUE », the gene is part of list of genes (in Figure 1—source data 2 - [Materne et al., 2015]), showing the strongest promoter NDR size decrease in the CTD S2A mutant. DOI: http://dx.doi.org/10.7554/eLife.13500.012 [file elife-13500-fig4-figsupp1-data1.xlsx]

## Sheet: Feuil1
ID	chrom	start	end	strand	usualName	description	NDRlengthWT	NDRlengthDrsc1	shrunkNDR_in_S2A
SPAC1039.04	I	5454583	5456656	+	SPAC1039.04	plasma membrane nicotinic acid transmembrane transporter (predicted)	79	29	TRUE
SPAC11H11.03c	I	4779020	4780284	-	SPAC11H11.03c	ATP-dependent polydeoxyribonucleotide 5'-hydroxyl-kinase activity implicated in DNA repair (predicted)	71	32	TRUE
SPAC12G12.12	I	324042	325517	-	gms2	UDP-galactose transmembrane transporter Gms2 (predicted)	84	44	TRUE
SPAC139.06	I	1030125	1031941	+	hat1	histone acetyltransferase Hat1	128	40	TRUE
SPAC1610.04	I	1796057	1798148	+	mug99	conserved fungal protein Mug99	65	0	TRUE
SPAC17D4.02	I	4724742	4726846	+	cdc45	DNA replication pre-initiation complex subunit Cdc45	60	0	TRUE
SPAC18B11.09c	I	303004	304161	+	SPAC18B11.09c	serine O-acetyltransferase activity (predicted)	187	46	TRUE
SPAC19A8.09	I	2467781	2468393	-	yos1	ER to Golgi transport protein Yos1 (predicted)	133	68	TRUE
SPAC19B12.07c	I	4895458	4897099	-	SPAC19B12.07c	human ZNF277 ortholog	92	41	TRUE
SPAC19D5.11c	I	5219548	5220112	-	ctf8	DNA replication factor C complex subunit Ctf8 (predicted)	76	40	TRUE
SPAC1B3.16c	I	4958698	4961033	-	vht1	vitamin H transmembrane transporter Vht1	235	196	TRUE
SPAC1F3.06c	I	625173	631401	-	spo15	sporulation protein Spo15	267	126	TRUE
SPAC227.07c	I	507522	509960	-	pab1	protein phosphatase regulatory subunit Pab1	101	1	TRUE
SPAC22A12.11	I	1176703	1178897	+	dak1	dihydroxyacetone kinase Dak1	91	0	TRUE
SPAC23H4.17c	I	1576712	1578028	+	srb10	cyclin-dependent protein Srb mediator subunit kinase Srb10	60	0	TRUE
SPAC24B11.05	I	204386	206081	+	SPAC24B11.05	pyrimidine 5'-nucleotidase (predicted)	162	57	TRUE
SPAC26A3.13c	I	3361547	3365548	-	Tf2-4	retrotransposable element/transposon Tf2-type	190	76	TRUE
SPAC26A3.16	I	3369709	3371384	+	dph1	UBA domain protein Dph1	200	72	TRUE
SPAC26H5.02c	I	4117195	4119311	-	SPAC26H5.02c	DNA replication ATPase (predicted)	61	17	TRUE
SPAC27D7.14c	I	4536975	4540298	-	tpr1	RNA polymerase II associated Paf1 complex subunit Tpr1	294	44	TRUE
SPAC27E2.03c	I	4005717	4007722	-	SPAC27E2.03c	Obg-Like ATPase (predicted)	134	23	TRUE
SPAC27E2.04c	I	4010592	4011430	-	mug155	dubious	124	86	TRUE
SPAC27E2.08	I	4022492	4026493	+	Tf2-6	retrotransposable element/transposon Tf2-type	201	69	TRUE
SPAC29E6.09	I	4417364	4418680	+	SPAC29E6.09	Schizosaccharomyces specific protein	134	79	TRUE
SPAC30D11.06c	I	1108485	1110686	+	hfl1	Lazarus1 family transmembrane transporter	118	77	TRUE
SPAC31A2.13c	I	414245	414930	-	sft1	SNARE Sft1 (predicted)	126	55	TRUE
SPAC343.17c	I	1673685	1680143	-	SPAC343.17c	WD repeat protein human WDR70 family	77	17	TRUE
SPAC3A11.03	I	3466459	3470168	+	efm3	methyltransferase for elongation factor EF2 Efm3 (predicted)	175	121	TRUE
SPAC3A11.04	I	3462672	3466357	-	SPAC3A11.04	seipin homolog involved in lipid catabolism (predicted)	175	121	TRUE
SPAC3G9.04	I	3176427	3177452	-	ssu72	phosphoric ester hydrolase Ssu72 (predicted)	130	72	TRUE
SPAC3H8.04	I	592226	593906	+	SPAC3H8.04	possible chromosome segregation protein (predicted)	94	49	TRUE
SPAC458.04c	I	4737481	4738962	-	dli1	meiotic dynein intermediate light chain Dli1/Dil1	107	54	TRUE
SPAC4G9.20c	I	2288356	2290170	-	SPAC4G9.20c	mitochondrial carrier with solute carrier repeats organic acid transmembrane transporter (predicted)	83	47	TRUE
SPAC521.04c	I	846022	849480	-	sst1	calcium permease (predicted)	344	53	TRUE
SPAC607.04	I	2042399	2043469	+	arg82	inositol polyphosphate kinase (predicted)	77	12	TRUE
SPAC6B12.18	I	2416132	2416772	+	gon7	EKC/KEOPS complex subunit Gon7 (predicted)	112	60	TRUE
SPAC6F12.12	I	1335436	1338402	+	par2	protein phosphatase regulatory subunit Par2	173	135	TRUE
SPAC732.02c	I	2059063	2060999	-	SPAC732.02c	fructose-26-bisphosphate 2-phosphatase activity (predicted)	92	43	TRUE
SPAC750.02c	I	5560189	5561901	-	SPAC750.02c	transmembrane transporter (predicted)	141	77	TRUE
SPAC869.02c	I	5517865	5519950	+	SPAC869.02c	nitric oxide dioxygenase (predicted)	139	84	TRUE
SPAC8E11.02c	I	3384190	3385685	+	rad24	14-3-3 protein Rad24	303	178	TRUE
SPAPB15E9.03c	I	3996423	4000424	-	Tf2-5	retrotransposable element/transposon Tf2-type	201	66	TRUE
SPBC106.11c	II	399003	401020	-	plg7	phospholipase A2 PAF family homolog	66	31	TRUE
SPBC1105.05	II	3514552	3516567	+	exg1	glucan 16-beta-glucosidase Exg1	413	376	TRUE
SPBC1289.15	II	4420902	4425608	+	pfl5	cell surface glycoprotein (predicted)	56	13	TRUE
SPBC146.14c	II	1028878	1032159	-	sec26	coatomer beta subunit (predicted)	276	128	TRUE
SPBC1539.04	II	4368286	4369816	+	tts1	tetra spanning protein 1 Tts1	136	0	TRUE
SPBC15C4.04c	II	2242388	2244722	-	SPBC15C4.04c	amino acid transmembrane transporter (predicted)	50	14	TRUE
SPBC1652.01	II	4252276	4255310	+	SPBC1652.01	ribosomal RNA processing element (RRPE)-binding protein (predicted)	147	94	TRUE
SPBC1683.02	II	136622	138470	+	SPBC1683.02	adenine deaminase (predicted)	62	5	TRUE
SPBC1709.06	II	1108615	1110598	+	dus2	tRNA dihydrouridine synthase Dus2 (predicted)	83	31	TRUE
SPBC1709.14	II	1126316	1127990	+	SPBC1709.14	peptide N-glycanase	52	0	TRUE
SPBC1711.12	II	2157543	2159733	+	SPBC1711.12	serine-type peptidase activity	96	45	TRUE
SPBC1718.02	II	3472319	3474169	+	hop1	linear element associated protein Hop1	180	137	TRUE
SPBC19G7.10c	II	2368835	2371661	-	pdc2	topoisomerase II-associated deadenylation-dependent mRNA-decapping factor Pdc2 (predicted)	81	36	TRUE
SPBC1A4.06c	II	1986826	1988467	-	tam41	mitochondrial phosphatidate cytidylyltransferase Tam41 (predicted)	75	34	TRUE
SPBC215.07c	II	4039174	4041267	-	pdp2	PWWP domain protein Pdp2 (predicted)	90	34	TRUE
SPBC25D12.03c	II	3717577	3719998	-	mcm7	MCM complex subunit Mcm7	132	95	TRUE
SPBC26H8.03	II	3945742	3948940	+	cho2	phosphatidylethanolamine N-methyltransferase Cho2	87	51	TRUE
SPBC27.06c	II	1570204	1571067	-	mgr2	TIM23 translocase complex subunit Mgr2 (predicted)	197	60	TRUE
SPBC29A10.06c	II	2547339	2548692	-	ely5	nuclear pore protein Ely5	68	29	TRUE
SPBC2D10.06	II	2976695	2978838	+	rep1	MBF transcription factor activator Rep1	143	46	TRUE
SPBC2D10.14c	II	2990178	2994929	-	myo51	myosin type V	97	54	TRUE
SPBC31F10.15c	II	3783856	3784529	-	atp15	F0-ATPase epsilon subunit (predicted)	187	127	TRUE
SPBC32C12.02	II	3983312	3987400	+	ste11	transcription factor Ste11	353	266	TRUE
SPBC36.02c	II	836908	841625	-	SPBC36.02c	spermidine family transmembrane transporter (predicted)	635	85	TRUE
SPBC3D6.02	II	1268479	1271559	+	but2	But2 family protein But2	511	414	TRUE
SPBC405.04c	II	3147096	3148452	-	ypt7	GTPase Ypt7	174	131	TRUE
SPBC405.05	II	3148510	3149656	+	atg16	autophagy protein Atg16	174	131	TRUE
SPBC557.03c	II	2489019	2491122	-	pim1	RCC1 family Ran GDP/GTP exchange factor	167	115	TRUE
SPBC646.13	II	950715	952292	+	sds23	PP2A-type phosphatase inhibitor Sds23/Moc1	216	108	TRUE
SPBC8E4.02c	II	4442574	4444191	+	SPBC8E4.02c	Schizosaccharomyces pombe specific protein	224	189	TRUE
SPBP4H10.20	II	2911931	2913532	+	nhm1	m7G(5')pppN diphosphatase Nhm1	118	51	TRUE
SPBP8B7.15c	II	3659809	3662598	-	mpe1	ubiquitin-protein ligase E3 RBBP6 family involved in mRNA cleavage (predicted)	169	17	TRUE
SPBPB10D8.01	II	80899	83357	+	SPBPB10D8.01	cysteine transmembrane transporter (predicted)	321	41	TRUE
SPBPB8B6.03	II	47056	49071	+	fah1	fatty acid amide hydrolase Fah1 (predicted)	240	122	TRUE
SPCC1223.03c	III	1840594	1843300	-	gut2	glycerol-3-phosphate dehydrogenase Gut2 (predicted)	114	73	TRUE
SPCC1672.14	III	563754	565077	-	SPCC1672.14	dubious	329	160	TRUE
SPCC188.13c	III	1504949	1510574	-	dcr1	dicer	144	108	TRUE
SPCC1906.01	III	2012545	2014000	+	mpg1	mannose-1-phosphate guanyltransferase Mpg1	246	124	TRUE
SPCC576.17c	III	2111240	2113660	-	SPCC576.17c	pyridoxamine/pyridoxine/pyridoxal transmembrane transporter (predicted)	508	274	TRUE
SPCC794.01c	III	239463	241999	-	zwf2	glucose-6-phosphate 1-dehydrogenase Zwf2 (predicted)	511	465	TRUE
SPAC1006.03c	I	5070931	5074055	-	red1	RNA elimination defective protein Red1	258	218	FALSE
SPAC1039.03	I	5452105	5453867	+	SPAC1039.03	esterase/lipase (predicted)	195	84	FALSE
SPAC1039.09	I	5465377	5468649	+	isp5	amino acid permease Isp5	56	18	FALSE
SPAC10F6.10	I	1225464	1227365	+	rio1	protein kinase RIO family Rio1 (predicted)	91	42	FALSE
SPAC10F6.13c	I	1230640	1232155	-	SPAC10F6.13c	aspartate aminotransferase (predicted)	210	98	FALSE
SPAC11D3.07c	I	116054	120309	-	toe4	transcription factor zf-fungal binuclear cluster type(predicted)	135	17	FALSE
SPAC11H11.02c	I	4775517	4778622	-	mug162	Schizosaccharomyces specific protein Mug162	360	118	FALSE
SPAC1250.01	I	5100148	5104194	-	snf21	ATP-dependent DNA helicase Snf21	157	110	FALSE
SPAC1250.02	I	5099293	5100214	-	mug95	Schizosaccharomyces specific protein Mug95	64	0	FALSE
SPAC12B10.02c	I	4576187	4577002	-	SPAC12B10.02c	endoplasmic reticulum resident protein required for packaging into COPII vesicles (predicted)	59	23	FALSE
SPAC12B10.15c	I	4600263	4600817	-	SPAC12B10.15c	ribonuclease H2 complex subunit (predicted)	160	118	FALSE
SPAC12G12.01c	I	346795	350151	+	sea4	SEA complex subunit ubiquitin-protein ligase E3 Sea4 (predicted)	157	120	FALSE
SPAC12G12.13c	I	321764	324129	+	cid14	poly(A) polymerase Cid14	165	80	FALSE
SPAC1399.02	I	1845648	1848341	-	SPAC1399.02	transmembrane transporter (predicted)	92	54	FALSE
SPAC13A11.04c	I	579353	581553	-	ubp8	SAGA complex ubiquitin C-terminal hydrolase Ubp8	187	146	FALSE
SPAC13F5.01c	I	2169036	2172310	-	msh1	mitochondrial MutS protein Msh1 (predicted)	202	68	FALSE
SPAC13G6.03	I	175890	180028	+	gpi7	GPI anchor biosynthesis protein Gpi7 (predicted)	153	118	FALSE
SPAC13G6.06c	I	182337	186358	-	gcv2	glycine cleavage complex subunit P (predicted)	61	21	FALSE
SPAC13G7.04c	I	2300228	2303411	-	mac1	membrane anchored protein Mac1	173	137	FALSE
SPAC13G7.09c	I	2312284	2313164	-	SPAC13G7.09c	conserved fungal protein	77	35	FALSE
SPAC13G7.12c	I	2315455	2318318	-	eki1	choline/ethanolamine kinase Eki1 (predicted)	228	189	FALSE
SPAC144.06	I	4664299	4668408	+	apl5	AP-3 adaptor complex subunit Apl5 (predicted)	328	165	FALSE
SPAC144.15c	I	4681470	4685737	-	cog1	Golgi transport complex subunit Cog1 (predicted)	152	105	FALSE
SPAC14C4.06c	I	5238326	5240370	-	nab2	poly(A) binding protein Nab2 (predicted)	142	97	FALSE
SPAC14C4.07	I	5240350	5242915	+	SPAC14C4.07	transmembrane transporter (predicted)	142	97	FALSE
SPAC1527.02	I	4383079	4384239	+	sft2	Golgi transport protein Sft2 (predicted)	83	47	FALSE
SPAC1556.02c	I	3796280	3798526	-	sdh1	succinate dehydrogenase Sdh1 (predicted)	243	97	FALSE
SPAC15E1.02c	I	3721257	3721816	-	SPAC15E1.02c	DUF1761 family protein	62	19	FALSE
SPAC15E1.03	I	3722414	3723074	+	rpl42	60S ribosomal protein L36/L42	263	228	FALSE
SPAC15E1.07c	I	3728516	3729034	-	moa1	meiotic cohesin complex associated protein Moa1	184	138	FALSE
SPAC1635.01	I	4648900	4650466	+	SPAC1635.01	mitochondrial outer membrane voltage-dependent anion-selective channel (predicted)	189	150	FALSE
SPAC1687.11	I	922271	925133	+	spb1	rRNA methyltransferase Spb1 (predicted)	140	101	FALSE
SPAC16A10.02	I	3080862	3083426	+	sub1	transcription coactivator PC4	188	129	FALSE
SPAC16C9.04c	I	796876	798833	-	mot2	CCR4-Not complex ubiquitin-protein ligase E3 subunit Mot2 (predicted)	106	61	FALSE
SPAC1782.03	I	4761230	4763033	+	saf3	splicing associated factor Saf3	150	109	FALSE
SPAC1783.08c	I	2203607	2204472	-	rpl1502	60S ribosomal protein L15b (predicted)	150	110	FALSE
SPAC17A2.10c	I	3574995	3575687	-	SPAC17A2.10c	Schizosaccharomyces pombe specific protein	628	592	FALSE
SPAC17A2.12	I	3578771	3583005	+	rrp1	ATP-dependent DNA helicase/ ubiquitin-protein ligase E3 (predicted)	395	351	FALSE
SPAC17A5.11	I	1772925	1774203	+	rec12	meiotic recombination endonuclease Rec12	154	89	FALSE
SPAC17C9.02c	I	4496733	4498140	+	lys7	alpha-aminoadipate reductase phosphopantetheinyl transferase Lys7	230	167	FALSE
SPAC17C9.03	I	4491952	4496637	-	tif471	translation initiation factor eIF4G	230	168	FALSE
SPAC17G8.06c	I	2351150	2353472	-	SPAC17G8.06c	dihydroxy-acid dehydratase (predicted)	201	59	FALSE
SPAC17H9.05	I	2012859	2016204	+	ebp2	rRNA processing protein Ebp2 (predicted)	179	142	FALSE
SPAC17H9.10c	I	2020968	2024999	-	ddb1	damaged DNA binding protein Ddb1	213	136	FALSE
SPAC17H9.11	I	2025054	2026052	+	gmf1	cofilin/tropomyosin family Glia Maturation Factor homolog Gmf1	213	136	FALSE
SPAC186.01	I	5527462	5528959	+	pfl9	cell surface glycoprotein (predicted) DIPSY family	189	52	FALSE
SPAC186.04c	I	5538480	5539516	-	SPAC186.04c	N-terminal of transmembrane channel truncated	264	171	FALSE
SPAC18G6.03	I	2215635	2217134	+	ypt3	GTPase Ypt3	271	236	FALSE
SPAC18G6.05c	I	2219135	2227378	-	gcn1	translation elongation regulator Gcn1 (predicted)	170	27	FALSE
SPAC19A8.12	I	2462202	2465087	-	dcp2	mRNA decapping complex catalytic subunit Dcp2	159	103	FALSE
SPAC19E9.01c	I	1351565	1353770	-	nup40	nucleoporin Nup40	183	146	FALSE
SPAC1F12.04c	I	3811066	3811895	-	SPAC1F12.04c	conserved fungal protein	56	17	FALSE
SPAC1F12.05	I	3812515	3815745	+	any2	arrestin-related endocytic adaptor Any2 (predicted)	185	127	FALSE
SPAC1F3.08c	I	633148	633474	-	SPAC1F3.08c	dubious	98	9	FALSE
SPAC1F5.03c	I	289790	291927	+	SPAC1F5.03c	FAD-dependent oxidoreductase involved in late endosome to Golgi transport (predicted)	117	80	FALSE
SPAC1F5.04c	I	283287	289200	+	cdc12	formin Cdc12	164	109	FALSE
SPAC1F5.06	I	276657	281347	-	lsh1	ER heat shock protein Lsh1 (predicted)	89	47	FALSE
SPAC1F7.13c	I	4250595	4251468	-	rpl801	60S ribosomal protein L8 (predicted)	234	166	FALSE
SPAC20G4.08	I	4828891	4832473	+	pdc1	mRNA decapping scaffolding protein	158	102	FALSE
SPAC20G8.01	I	1387893	1390617	+	cdc17	ATP-dependent DNA replication ligase Cdc17	135	93	FALSE
SPAC20H4.03c	I	2114913	2116435	-	tfs1	transcription elongation factor TFIIS	91	48	FALSE
SPAC20H4.04	I	2116487	2120279	+	fml2	ATP-dependent 3' to 5' DNA helicase (predicted)	92	29	FALSE
SPAC222.08c	I	957367	958774	-	sno1	glutamine aminotransferase subunit Sno1 (predicted)	59	1	FALSE
SPAC222.11	I	966164	967591	+	hem13	coproporphyrinogen III oxidase Hem13 (predicted)	142	99	FALSE
SPAC227.09	I	511350	513382	+	fol3	folylpolyglutamate synthase Fol3 (predicted)	86	31	FALSE
SPAC227.10	I	513820	514921	+	gim4	prefoldin subunit 2 Gim4(predicted)	180	129	FALSE
SPAC22A12.16	I	1186205	1187928	+	SPAC22A12.16	ATP-citrate synthase subunit 2 (predicted)	81	10	FALSE
SPAC22A12.17c	I	1185837	1189506	-	SPAC22A12.17c	short chain dehydrogenase (predicted)	181	126	FALSE
SPAC22F3.13	I	673984	678307	-	tsc1	hamartin	304	262	FALSE
SPAC22F8.05	I	4791892	4795263	+	SPAC22F8.05	alphaalpha-trehalose-phosphate synthase (predicted)	94	51	FALSE
SPAC22F8.07c	I	4797195	4799346	-	rtf1	replication termination factor Rtf1	231	192	FALSE
SPAC22F8.08	I	4799541	4802652	+	sec24	COPII cargo receptor Sec24/Sfb2 subunit	232	193	FALSE
SPAC22F8.11	I	4807494	4811555	+	plc1	phosphoinositide phospholipase C Plc1	178	122	FALSE
SPAC22G7.05	I	736722	738782	+	kri1	ribosome biogenesis protein Kri1 (predicted)	117	51	FALSE
SPAC22H10.11c	I	2391946	2394372	-	SPAC22H10.11c	TOR signaling pathway transcriptional corepressor Crf1 (predicted)	160	81	FALSE
SPAC23A1.05	I	4088693	4089782	+	SPAC23A1.05	serine palmitoyltransferase subunit A (predicted)	173	132	FALSE
SPAC23A1.18c	I	4111970	4113727	-	mrp51	mitochondrial ribosomal protein subunit L51-b (predicted)	167	111	FALSE
SPAC23C11.06c	I	2141632	2143598	-	SPAC23C11.06c	hydrolase (inferred_from_context)	44	0	FALSE
SPAC23C11.07	I	2144894	2145226	+	SPAC23C11.07	Schizosaccharomyces pombe specific protein	364	295	FALSE
SPAC23C4.10	I	1044844	1046788	+	sec2	guanyl-nucleotide exchange factor Sec2 (predicted)	171	134	FALSE
SPAC23C4.15	I	1054665	1055906	+	rpb5	DNA-directed RNA polymerase I II and III subunit Rpb5	138	64	FALSE
SPAC23D3.09	I	4352333	4355333	-	arp42	SWI/SNF and RSC complex subunit Arp42	120	83	FALSE
SPAC23G3.06	I	876862	878930	+	nop58	U3 snoRNP protein Nop58 (predicted)	278	241	FALSE
SPAC23H4.02	I	1605073	1607249	-	ppk9	serine/threonine protein kinase Ppk9 (predicted)	218	177	FALSE
SPAC23H4.04	I	1601412	1603005	-	SPAC23H4.04	mitochondrial tRNA(5-methylaminomethyl-2-thiouridylate)-methyltransferase (predicted)	217	92	FALSE
SPAC23H4.09	I	1591873	1593194	-	cdb4	curved DNA-binding protein Cdb4 peptidase family	230	30	FALSE
SPAC23H4.15	I	1579668	1582323	-	tsr1	ribosome biogenesis protein Tsr1 (predicted)	125	80	FALSE
SPAC23H4.16c	I	1578314	1579610	+	SPAC23H4.16c	Schizosaccharomyces specific protein	130	75	FALSE
SPAC24B11.06c	I	206476	208044	-	sty1	MAP kinase Sty1	249	100	FALSE
SPAC24B11.11c	I	221694	223991	-	sid2	NDR kinase Sid2	113	72	FALSE
SPAC24C9.02c	I	3039688	3040577	-	cyt2	cytochrome c1 heme lyase Cyt2 (predicted)	169	32	FALSE
SPAC24C9.14	I	3072847	3077223	+	otu1	ubiquitin-specific cysteine protease OTU family Otu1	234	180	FALSE
SPAC24H6.04	I	482607	485408	-	hxk1	hexokinase 1	240	136	FALSE
SPAC24H6.05	I	479228	482556	-	cdc25	M phase inducer tyrosine phosphatase Cdc25	223	173	FALSE
SPAC25H1.10c	I	2532754	2533276	-	atp19	F0-ATPase subunit K (predicted)	170	135	FALSE
SPAC26A3.05	I	3339116	3344445	+	chc1	clathrin heavy chain Chc1 (predicted)	237	170	FALSE
SPAC26A3.07c	I	3346068	3346937	-	rpl1101	60S ribosomal protein L11 (predicted)	177	126	FALSE
SPAC26A3.08	I	3346955	3348195	+	smb1	Sm snRNP core protein Smb1	177	126	FALSE
SPAC26F1.03	I	5179652	5181308	-	pda1	pyruvate dehydrogenase e1 component alpha subunit Pda1 (predicted)	113	24	FALSE
SPAC26H5.03	I	4119431	4121874	+	pcf2	CAF assembly factor (CAF-1) complex subunit B Pcf2	60	18	FALSE
SPAC27F1.05c	I	4323424	4325633	-	SPAC27F1.05c	aminotransferase class-III unknown specificty	229	88	FALSE
SPAC29A4.16	I	5113913	5116750	-	hal4	serine/threonine protein kinase Hal4	443	338	FALSE
SPAC29E6.05c	I	4409678	4411336	-	mxr1	peptide-methionine (S)-S-oxide reductase MsrA	101	0	FALSE
SPAC2E12.02	I	5059273	5062056	+	hsf1	transcription factor Hsf1	221	181	FALSE
SPAC2E1P3.01	I	2922761	2924720	+	SPAC2E1P3.01	dehydrogenase (predicted)	68	0	FALSE
SPAC2F3.14c	I	3950396	3951679	-	saf2	splicing associated factor Saf2	202	163	FALSE
SPAC2F7.08c	I	546664	548562	-	snf5	SWI/SNF complex subunit Snf5	39	0	FALSE
SPAC2G11.03c	I	811443	814228	-	vps45	vacuolar sorting protein Vps45	94	53	FALSE
SPAC2G11.04	I	814218	815490	+	SPAC2G11.04	RNA-binding protein G-patch type splicing factor 45 ortholog (predicted)	94	53	FALSE
SPAC2G11.10c	I	826313	828123	-	uba42	thiosulfate sulfurtransferase URM1 activating enzyme E1-type Uba42 (predicted)	273	122	FALSE
SPAC30D11.04c	I	1112170	1115868	+	nup124	nucleoporin Nup124	119	59	FALSE
SPAC30D11.10	I	1099489	1101583	-	rad52	DNA recombination protein Rad51 mediator Rad52 (previously Rad22)	126	89	FALSE
SPAC31A2.14	I	414942	418504	+	bun107	WD repeat protein human WDR48 family Bun107	126	77	FALSE
SPAC31G5.01	I	2989280	2990817	+	sap49	U2 snRNP-associated RNA-binding protein Sap49	170	111	FALSE
SPAC343.10	I	1656143	1658395	+	met11	methylenetetrahydrofolate reductase Met11	152	96	FALSE
SPAC343.11c	I	1658316	1663346	-	msc1	multi-copy suppressor of Chk1	245	209	FALSE
SPAC343.12	I	1667671	1669666	+	rds1	conserved fungal protein	120	49	FALSE
SPAC343.21	I	1665144	1667735	+	SPAC343.21	dubious	103	26	FALSE
SPAC3A11.12c	I	3443930	3446017	+	rpt5	19S proteasome regulatory subunit Rpt5 (predicted)	228	96	FALSE
SPAC3C7.04	I	2068565	2071624	+	SPAC3C7.04	transcription factor (predicted)	142	101	FALSE
SPAC3F10.11c	I	2837121	2841820	-	abc2	glutathione S-conjugate-exporting ATPase Abc2	85	40	FALSE
SPAC3F10.16c	I	2849634	2851799	-	SPAC3F10.16c	GTP binding protein HSR1-related (predicted)	154	115	FALSE
SPAC3F10.17	I	2851905	2853653	+	ltv1	ribosome biogenesis protein Ltv1 (predicted)	154	115	FALSE
SPAC3H8.06	I	598473	600805	+	aur1	inositol phosphorylceramide synthase Aur1 (predicted)	423	349	FALSE
SPAC458.03	I	4734087	4737598	+	tel2	Tel2/Rad-5/Clk-2 family protein Tel2	81	45	FALSE
SPAC458.05	I	4740188	4742814	+	pik3	phosphatidylinositol 3-kinase Pik3	78	30	FALSE
SPAC4A8.12c	I	2573160	2574641	-	sds22	protein phosphatase regulatory subunit Sds22	166	108	FALSE
SPAC4D7.08c	I	5363988	5366539	-	ade4	amidophosphoribosyltransferase Ade4	277	230	FALSE
SPAC4F10.20	I	4874165	4875051	+	grx1	glutaredoxin Grx1	110	65	FALSE
SPAC4G8.03c	I	757915	762714	-	SPAC4G8.03c	RNA-binding protein (predicted)	464	89	FALSE
SPAC4G9.14	I	2280203	2281847	+	sym1	mitochondrial Mpv17/PMP22 family protein 2 (predicted)	202	76	FALSE
SPAC4H3.03c	I	3826456	3829377	-	SPAC4H3.03c	glucan 14-alpha-glucosidase (predicted)	234	197	FALSE
SPAC4H3.13	I	3852887	3853574	+	pcc1	EKC/KEOPS complex subunit Pcc1 (predicted)	168	133	FALSE
SPAC513.05	I	2914480	2920278	+	ams1	alpha-mannosidase Ams1 (predicted)	78	6	FALSE
SPAC521.02	I	843197	844165	+	SPAC521.02	WLM domain protein	205	152	FALSE
SPAC521.05	I	849421	850259	+	rps802	40S ribosomal protein S8 (predicted)	344	190	FALSE
SPAC56E4.05	I	1255324	1256414	+	mug69	ENV10 family protein (predicted)	195	43	FALSE
SPAC56F8.02	I	1124058	1129104	+	SPAC56F8.02	AMP binding enzyme (predicted)	82	47	FALSE
SPAC56F8.14c	I	1148131	1152178	-	mug115	Schizosaccharomyces pombe specific protein Mug115	141	36	FALSE
SPAC57A10.09c	I	1380312	1381558	-	nhp6	High-mobility group non-histone chromatin protein (predicted)	326	232	FALSE
SPAC589.10c	I	3108199	3108931	-	ubi5	ribosomal-ubiquitin fusion protein Ubi5 (predicted)	178	135	FALSE
SPAC589.11	I	3109174	3110015	+	pth4	mitochondrial translation release factor	177	134	FALSE
SPAC607.05	I	2043745	2045159	+	rpn9	19S proteasome regulatory subunit Rpn9	99	55	FALSE
SPAC607.10	I	2052799	2057177	+	spo3	sporulation protein Spo3	197	88	FALSE
SPAC630.11	I	366634	367890	+	vps55	vacuolar sorting protein Vps55 (predicted)	110	57	FALSE
SPAC631.01c	I	2104030	2105484	-	acp2	F-actin capping protein beta subunit Acp2	123	70	FALSE
SPAC631.02	I	2105472	2110519	+	bdf2	BET family double bromodomain protein Bdf2	123	70	FALSE
SPAC637.12c	I	4559101	4562918	-	mst1	KAT5 family histone acetyltransferase Mst1	297	232	FALSE
SPAC664.01c	I	1702406	1704073	-	swi6	HP1 family chromodomain protein Swi6	157	107	FALSE
SPAC664.03	I	1708728	1710347	+	paf1	RNA polymerase II associated Paf1 complex (predicted)	215	178	FALSE
SPAC6B12.10c	I	2428976	2430742	-	spp1	DNA primase catalytic subunit Spp1	152	101	FALSE
SPAC6B12.11	I	2430775	2432838	+	drc1	replication preinitiation complex assembly protein	152	101	FALSE
SPAC6C3.08	I	2338103	2339312	+	nas6	proteasome regulatory particle gankyrin (predicted)	88	48	FALSE
SPAC6F12.08c	I	1321922	1324634	-	exo84	exocyst complex subunit Exo84 (predicted)	71	25	FALSE
SPAC6F6.07c	I	2745872	2746733	-	rps13	40S ribosomal protein S13	394	355	FALSE
SPAC6F6.09	I	2748833	2749765	+	eaf6	Mst2/NuA4 histone acetyltransferase complex subunit Eaf6	102	21	FALSE
SPAC6G10.05c	I	3222368	3226283	-	trs120	TRAPP complex subunit Trs120 (predicted)	179	139	FALSE
SPAC6G9.10c	I	3262405	3268066	-	sen1	ATP-dependent 5' to 3' DNA/RNA helicase Sen1	160	48	FALSE
SPAC806.06c	I	244206	247074	-	SPAC806.06c	nicotinamide mononucleotide (NMN) adenylyltransferase (predicted)	84	45	FALSE
SPAC821.03c	I	981473	983481	-	slf1	cell cortex node protein Slf1	322	284	FALSE
SPAC821.13c	I	1010343	1015415	-	dnf1	Trans-golgi network aminophospholipid translocase (flippase) Dnf1 (predicted)	170	133	FALSE
SPAC823.02	I	2583804	2584233	+	SPAC823.02	dubious	172	123	FALSE
SPAC823.11	I	2598197	2600285	+	sgp1	sphingosine-1-phosphate phosphatase	111	73	FALSE
SPAC823.15	I	2607670	2609360	+	ppa1	minor serine/threonine protein phosphatase Ppa1	80	23	FALSE
SPAC9.02c	I	1456798	1457906	-	SPAC9.02c	polyamine N-acetyltransferase (predicted)	148	76	FALSE
SPAC959.07	I	3399174	3400238	+	rps403	40S ribosomal protein S4 (predicted)	145	100	FALSE
SPAC977.04	I	34298	34978	+	SPAC977.04	truncated C terminal region of membrane transporter	169	44	FALSE
SPAC977.11	I	55059	56308	+	SPAC977.11	CRCB domain protein	291	39	FALSE
SPAC9E9.08	I	4450589	4453369	+	rad26	ATRIP ATR checkpoint kinase regulatory subunit Rad26	168	110	FALSE
SPAC9E9.15	I	4470561	4471415	+	SPAC9E9.15	CIA30 protein (predicted)	123	61	FALSE
SPAC9G1.02	I	1968833	1973575	+	wis4	MAP kinase kinase kinase Wis4	207	161	FALSE
SPAC9G1.06c	I	1976754	1982206	-	cyk3	cytokinesis protein Cyk3 (predicted)	137	15	FALSE
SPAC9G1.11c	I	1991482	1993169	-	spn4	mitotic septin Spn4	187	147	FALSE
SPAC9G1.12	I	1993568	1996196	+	cpd1	tRNA (m1A) methyltransferase complex catalytic subunit Cpd1	259	207	FALSE
SPAC9G1.13c	I	1995130	1996858	-	swc4	Swr1 complex subunit Swc4	153	0	FALSE
SPACUNK4.12c	I	2886960	2890095	+	iph1	insulinase pombe homologue 1	162	126	FALSE
SPACUNK4.19	I	2874956	2877487	+	mug153	Schizosaccharomyces pombe specific protein	133	91	FALSE
SPAP7G5.03	I	3736525	3743579	+	prm1	conjugation protein Prm1	265	230	FALSE
SPAP8A3.07c	I	5326386	5328455	-	SPAP8A3.07c	phospho-2-dehydro-3-deoxyheptonate aldolase (predicted)	75	29	FALSE
SPAP8A3.14c	I	5343695	5346065	-	sls1	mitochondrial inner membrane protein Sls1 (predicted)	228	104	FALSE
SPAPB17E12.05	I	1275439	1275999	+	rpl3703	60S ribosomal protein L37 (predicted)	285	243	FALSE
SPAPB17E12.06	I	1276506	1279000	+	sos7	NMS complex subunit Sos7	203	83	FALSE
SPAPB17E12.10c	I	1280495	1282878	-	SPAPB17E12.10c	mitochondrial 2' O-ribose methyltransferase Mrm2-like (predicted)	328	99	FALSE
SPAPB17E12.11	I	1283080	1284482	+	ost3	oligosaccharyltransferase gamma subunit Ost3 (predicted)	328	141	FALSE
SPAPB17E12.12c	I	1284397	1285586	-	SPAPB17E12.12c	3'-phosphoadenosine 5'-phosphosulfate/ 5'-adenylyl sulfate transmembrane transporter (predicted)	174	115	FALSE
SPAPB17E12.13	I	1285627	1286338	+	rpl1802	60S ribosomal protein L18 (predicted)	174	114	FALSE
SPAPB1A10.04c	I	1864551	1865819	-	cwp1	geranylgeranyltransferase I and farnesyltransferase alpha subunit Cwp1	56	20	FALSE
SPAPB1A10.06c	I	1867971	1871913	-	SPAPB1A10.06c	ATP-dependent RNA helicase Dhr1 (predicted)	175	139	FALSE
SPAPB1A10.07c	I	1872250	1874093	-	SPAPB1A10.07c	sphingolipid biosynthesis protein (predicted)	311	273	FALSE
SPAPB1A10.12c	I	1884348	1886451	-	alo1	D-arabinono-14-lactone oxidase (predicted)	77	17	FALSE
SPAPB1A11.01	I	2976370	2979495	+	mfc1	copper transmembrane transporter meiotic Mfc1	250	215	FALSE
SPAPB1E7.11c	I	3316786	3319038	-	SPAPB1E7.11c	Schizosaccharomyces specific protein	342	298	FALSE
SPAPB1E7.12	I	3319189	3320060	+	rps602	40S ribosomal protein S6 (predicted)	342	298	FALSE
SPAPB24D3.02c	I	2950008	2952250	-	SPAPB24D3.02c	amino acid permease unknown 3 (predicted)	145	110	FALSE
SPAPB24D3.03	I	2952226	2953762	+	SPAPB24D3.03	agmatinase (predicted)	145	110	FALSE
SPAPB24D3.10c	I	2967916	2972064	-	agl1	alpha-glucosidase Agl1	201	86	FALSE
SPAPB2B4.04c	I	2712704	2718444	-	SPAPB2B4.04c	vacuolar calcium transporting P-type ATPase P2 type Pmc1	354	298	FALSE
SPAPB2B4.06	I	2722668	2724062	+	SPAPB2B4.06	conserved fungal protein	205	105	FALSE
SPAPJ695.02	I	74452	76721	-	SPAPJ695.02	Schizosaccharomyces pombe specific protein	254	155	FALSE
SPAPJ698.03c	I	4037950	4041848	-	prp12	U2 snRNP-associated protein Sap130	119	80	FALSE
SPAPYUG7.02c	I	4746022	4748489	-	sin1	stress activated MAP kinase interacting protein Sin1	130	89	FALSE
SPAPYUG7.04c	I	4751390	4752521	-	rpb9	DNA-directed RNA polymerase II complex subunit Rpb9	125	58	FALSE
SPAPYUG7.05	I	4752684	4753912	+	SPAPYUG7.05	delta-1-pyrroline-5-carboxylate reductase (predicted)	126	58	FALSE
SPBC115.02c	II	637370	639291	+	afg1	AFG1 family mitochondrial ATPase Afg1 (predicted)	172	108	FALSE
SPBC1198.03c	II	176082	177244	-	SPBC1198.03c	conserved fungal protein	149	96	FALSE
SPBC1198.04c	II	177469	180735	-	zas1	zinc finger protein transcription factor Zas1 (predicted)	197	112	FALSE
SPBC1198.08	II	187366	189153	+	SPBC1198.08	dipeptidase Dug1 (predicted)	152	74	FALSE
SPBC11C11.05	II	3357764	3359048	+	SPBC11C11.05	KRE9 family cell wall 16-beta-glucan biosynthesis protein (predicted)	167	122	FALSE
SPBC11C11.11c	II	3367171	3369220	-	SPBC11C11.11c	ATP helicase Irc3 (predicted)	92	38	FALSE
SPBC1271.01c	II	371015	373651	+	pof13	F-box protein Pof13	247	98	FALSE
SPBC1271.02	II	368439	370940	-	stt3	oligosaccharyltransferase subunit Stt3	247	99	FALSE
SPBC1271.15c	II	333519	336676	+	SPBC1271.15c	mitochondrial translation initiation factor IF-2Mt (predicted)	193	67	FALSE
SPBC1289.09	II	4399249	4400401	+	tim21	TIM23 translocase complex subunit Tim21 (predicted)	162	72	FALSE
SPBC1347.10	II	4078960	4081564	+	cdc23	MCM-associated protein Mcm10	93	52	FALSE
SPBC1347.12	II	4083633	4085508	+	arp1	centractin family actin-like protein Arp1 (predicted)	98	55	FALSE
SPBC1348.06c	II	15981	16592	-	SPBC1348.06c	conserved fungal family	207	145	FALSE
SPBC13E7.02	II	3041445	3043524	+	cwf24	ubiquitin-protein ligase E3/GCN5-related N acetyltransferase fusion protein	207	170	FALSE
SPBC13E7.08c	II	3052520	3055287	-	leo1	RNA polymerase II associated Paf1 complex (predicted)	174	63	FALSE
SPBC13E7.09	II	3055289	3058803	+	vrp1	verprolin	174	117	FALSE
SPBC13G1.06c	II	3736597	3737530	-	isd11	mitochondrial iron sulfur cluster assembly protein Isd11 (predicted)	94	33	FALSE
SPBC13G1.07	II	3737558	3738937	+	swf1	palmitoyltransferase Swf1 (predicted)	94	32	FALSE
SPBC13G1.10c	II	3743973	3749997	-	mug81	ATP-dependent RNA helicase Slh1 human ASCC3 ortholog (predicted)	158	121	FALSE
SPBC13G1.11	II	3750112	3751325	+	ykt6	SNARE Ykt6 (predicted)	158	121	FALSE
SPBC1539.03c	II	4365346	4366949	-	arg41	argininosuccinate lyase (predicted)	240	204	FALSE
SPBC1539.09c	II	4377221	4379500	-	trp1	anthranilate synthase component II multifunctional enzyme Trp1	198	154	FALSE
SPBC15D4.03	II	3015406	3018155	+	slm9	hira protein Slm9	114	69	FALSE
SPBC1604.05	II	3921659	3923567	-	pgi1	glucose-6-phosphate isomerase (predicted)	252	211	FALSE
SPBC1604.11	II	3911713	3912614	-	atp17	F0-ATPase subunit F (predicted)	200	156	FALSE
SPBC1683.01	II	132353	136275	+	SPBC1683.01	inorganic phosphate transmembrane transporter (predicted)	215	162	FALSE
SPBC1683.03c	II	138298	140377	-	SPBC1683.03c	transmembrane transporter (predicted)	241	183	FALSE
SPBC1683.07	II	151490	155630	+	mal1	maltase alpha-glucosidase Mal1	176	77	FALSE
SPBC16A3.02c	II	4296979	4298874	+	SPBC16A3.02c	mitochondrial conserved protein (predicted)	389	274	FALSE
SPBC16A3.08c	II	4283876	4285456	+	oga1	Stm1 homolog Oga1	144	106	FALSE
SPBC16A3.18	II	4261818	4264189	-	cip1	RNA-binding protein Cip1	142	45	FALSE
SPBC16C6.06	II	4336962	4341614	+	vps10	sorting receptor for vacuolar proteins Vps10	116	74	FALSE
SPBC16C6.08c	II	4344357	4345608	-	qcr6	ubiquinol-cytochrome-c reductase complex subunit 8 hinge protein (predicted)	129	92	FALSE
SPBC16C6.11	II	4351810	4352398	+	rpl3201	60S ribosomal protein L32	228	188	FALSE
SPBC16D10.01c	II	3585210	3588651	-	SPBC16D10.01c	conserved fungal protein	65	28	FALSE
SPBC16D10.03	II	3590920	3592684	+	pgp2	EKC/KEOPS complex ATPase subunit Pgp2	95	51	FALSE
SPBC16D10.07c	II	3609217	3611858	-	sir2	Sirtuin family histone deacetylase Sir2	155	23	FALSE
SPBC16G5.08	II	4226724	4228615	+	trp4	phosphoribosylanthranilate transferase Trp4 (predicted)	128	64	FALSE
SPBC16G5.10	II	4231874	4234086	+	rrp42	exosome subunit Rrp42	224	185	FALSE
SPBC16G5.13	II	4236878	4238341	+	ptf2	Mst2 histone acetytransferase acytyltransferase complex subunit	128	74	FALSE
SPBC16H5.03c	II	2294913	2297241	+	fub2	SUMO activating enzyme E1-type Fub2 (predicted)	149	98	FALSE
SPBC16H5.15	II	2290595	2291371	-	SPBC16H5.15	conserved fungal protein	221	182	FALSE
SPBC1703.03c	II	2918788	2921101	-	syo2	armadillo repeat protein involved in nucleocytoplasmic transport Syo2 (predicted)	208	171	FALSE
SPBC1703.04	II	2921150	2923544	+	mlh1	MutL family protein Mlh1 (predicted)	208	171	FALSE
SPBC1703.05	II	2923879	2925326	+	rio2	protein kinase RIO family Rio2 (predicted)	106	55	FALSE
SPBC1703.07	II	2927960	2931207	+	SPBC1703.07	ATP citrate synthase subunit 1 (predicted)	219	179	FALSE
SPBC1706.03	II	594151	597186	+	fzo1	mitochondrial dynamin family fusion GTPase protein (predicted)	156	96	FALSE
SPBC1709.09	II	1118360	1119457	+	rrf1	mitochondrial translation termination factor Rrf1	258	140	FALSE
SPBC1711.08	II	2148983	2150801	+	aha1	chaperone activator Aha1 (predicted)	154	118	FALSE
SPBC1711.10c	II	2152031	2154477	-	npl4	Cdc48-Npl4-Ufd1 complex subunit Npl4 (predicted)	221	183	FALSE
SPBC1718.06	II	3479675	3482664	+	msp1	mitochondrial dynamin family GTPase Msp1	170	70	FALSE
SPBC1718.07c	II	3482848	3487862	-	zfs1	CCCH tandem zinc finger protein human Tristetraprolin homolog Zfs1 involved in mRNA catabolism	710	267	FALSE
SPBC1773.02c	II	283603	284901	-	bcp1	thioredoxin peroxidase Bcp1	214	46	FALSE
SPBC17G9.06c	II	2179341	2180791	-	SPBC17G9.06c	siderophore-iron biosynthesis protein (predicted)	254	212	FALSE
SPBC17G9.07	II	2180872	2181481	+	rps2402	40S ribosomal protein S24 (predicted)	254	212	FALSE
SPBC17G9.10	II	2189654	2190349	+	rpl1102	60S ribosomal protein L11 (predicted)	178	130	FALSE
SPBC1861.01c	II	4126318	4129456	-	cnp3	CENP-C ortholog Cnp3	391	300	FALSE
SPBC1861.06c	II	4142680	4144248	-	mug131	UPF0300 family protein 4	128	66	FALSE
SPBC18E5.02c	II	2076986	2079050	-	SPBC18E5.02c	serine palmitoyltransferase complex subunit (predicted)	59	18	FALSE
SPBC18E5.11c	II	2092551	2095975	-	edc3	enhancer of mRNA decapping Edc3	187	47	FALSE
SPBC1921.07c	II	2418738	2420057	-	sgf29	SAGA complex subunit Sgf29	213	155	FALSE
SPBC19C2.01	II	1670449	1673825	+	cdc28	ATP-dependent RNA helicase Cdc28	169	115	FALSE
SPBC19C2.04c	II	1676352	1678652	-	ubp11	ubiquitin C-terminal hydrolase Ubp11	330	70	FALSE
SPBC19C7.03	II	2819736	2825220	+	cyr1	adenylate cyclase	188	148	FALSE
SPBC19F8.03c	II	3232085	3234591	-	yap18	ENTH/VHS domain protein (predicted)	158	53	FALSE
SPBC19G7.05c	II	2350922	2357405	-	bgs1	13-beta-glucan synthase catalytic subunit Bgs1	302	165	FALSE
SPBC19G7.06	II	2357533	2361156	+	mbx1	MADS-box transcription factor Mbx1	302	165	FALSE
SPBC20F10.03	II	3287675	3289422	+	SPBC20F10.03	conserved eukaryotic protein	213	170	FALSE
SPBC215.05	II	4035580	4037342	+	gpd1	glycerol-3-phosphate dehydrogenase Gpd1	418	381	FALSE
SPBC215.12	II	4052563	4055979	+	cwf10	U5 snRNP GTPase subunit Cwf10	245	207	FALSE
SPBC21B10.02	II	1669649	1670399	-	SPBC21B10.02	conserved fungal protein	169	116	FALSE
SPBC21B10.10	II	1650825	1651961	-	rps402	40S ribosomal protein S4 (predicted)	239	197	FALSE
SPBC21B10.14	II	1651978	1652538	+	ymr31	mitochondrial ribosomal protein Ymr1 (predicted)	239	197	FALSE
SPBC21C3.05	II	3805775	3806834	+	sap62	U2 snRNP Sap62	131	95	FALSE
SPBC23E6.07c	II	3852657	3856111	-	rfc1	DNA replication factor C complex subunit Rfc1	196	140	FALSE
SPBC23E6.08	II	3856185	3860016	+	sat1	Golgi membrane exchange factor subunit Sat1 (predicted)	196	140	FALSE
SPBC24C6.05	II	2327364	2328501	+	sec28	coatomer epsilon subunit (predicted)	109	11	FALSE
SPBC25D12.04	II	3721621	3723072	+	suc22	ribonucleotide reductase small subunit Suc22	107	22	FALSE
SPBC25H2.15	II	3248812	3250002	-	SPBC25H2.15	SSU-rRNA maturation protein Tsr4 homolog 1 (predicted)	140	99	FALSE
SPBC27.01c	II	1561326	1562123	-	pga2	protein trafficking protein Pga2 (predicted)	218	161	FALSE
SPBC28F2.02	II	1574309	1575648	+	mep33	translation machinery associated protein Mep33	213	139	FALSE
SPBC29A10.10c	II	2557150	2563210	-	dbl8	tRNA-splicing endonuclease positive effector Dbl8	239	197	FALSE
SPBC29A10.14	II	2568893	2570993	+	rec8	meiotic cohesin complex subunit Rec8	189	69	FALSE
SPBC29A10.15	II	2571077	2573477	+	orc1	origin recognition complex subunit Orc1	218	68	FALSE
SPBC29A3.10c	II	2056588	2057705	-	atp14	F1-ATPase subunit H (predicted)	36	0	FALSE
SPBC29A3.14c	II	2062472	2066165	-	trt1	telomerase reverse transcriptase 1 protein Trt1	209	76	FALSE
SPBC29B5.02c	II	1550293	1553467	-	isp4	OPT oligopeptide transmembrane transporter family Isp4	131	9	FALSE
SPBC2D10.05	II	2974778	2976604	+	exg3	glucan 13-beta-glucosidase Exg3	102	64	FALSE
SPBC2F12.08c	II	1724847	1726443	+	ceg1	mRNA guanylyltransferase Ceg1	140	88	FALSE
SPBC2G2.06c	II	3443225	3446388	-	apl1	AP-2 adaptor complex subunit Apl1 (predicted)	109	73	FALSE
SPBC2G2.08	II	3448865	3452766	+	ade9	C-1-tetrahydrofolatesynthase/methylenetetrahydrof olatedehydrogenase/methylenetetrahydrofolatecyclohydrolase/ formyltetrahydrofolatesynthetase (predicted)	72	27	FALSE
SPBC2G2.15c	II	3462585	3464279	-	mrm2	mitochondrial 2' O-ribose methyltransferase Mrm2 (predicted)	163	119	FALSE
SPBC2G5.02c	II	2577791	2580148	-	ckb2	CK2 family regulatory subunit Ckb2 (predicted)	251	78	FALSE
SPBC30D10.03c	II	3092004	3093655	+	SPBC30D10.03c	IMP 5'-nucleotidase (predicted)	91	54	FALSE
SPBC30D10.05c	II	3089997	3090914	+	SPBC30D10.05c	sepiapterin reductase (predicted)	134	84	FALSE
SPBC30D10.13c	II	3070316	3072018	+	pdb1	pyruvate dehydrogenase e1 component beta subunit Pdb1	170	23	FALSE
SPBC30D10.14	II	3067909	3068892	-	SPBC30D10.14	dienelactone hydrolase family (predicted)	154	114	FALSE
SPBC30D10.16	II	3063942	3065405	-	pha2	phrenate dehydratase	53	5	FALSE
SPBC30D10.18c	II	3060505	3061591	+	rpl102	60S ribosomal protein L10a	140	102	FALSE
SPBC31F10.03	II	3756583	3759376	+	SPBC31F10.03	glutathione-specific gamma-glutamylcyclotransferase Ggg1 (predicted)	132	96	FALSE
SPBC32F12.01c	II	2783948	2786109	-	css1	inositol phosphosphingolipid phospholipase C Css1	219	163	FALSE
SPBC32F12.05c	II	2793140	2794328	-	cwf12	complexed with Cdc5 protein Cwf12	118	80	FALSE
SPBC32F12.06	II	2794446	2797457	+	pch1	P-TEFB associated cyclin cyclin T Pch1	117	80	FALSE
SPBC32H8.08c	II	1465811	1467431	-	omh5	alpha-12-mannosyltransferase Omh5 (predicted)	39	0	FALSE
SPBC336.01	II	2733136	2736084	+	fbh1	DNA helicase I ubiquitin ligase F-box adaptor Fbh1	83	14	FALSE
SPBC336.08	II	2755392	2759388	+	spc24	NMS complex subunit Spc24	113	70	FALSE
SPBC336.15	II	2769046	2772538	+	pic1	INCENP Pic1	55	0	FALSE
SPBC337.05c	II	1038462	1040613	-	cct8	chaperonin-containing T-complex theta subunit Cct8	165	116	FALSE
SPBC359.05	II	122657	127461	+	abc3	ABC transmembrane transporter Abc3 unknown specificity	225	187	FALSE
SPBC36.01c	II	832780	836971	-	SPBC36.01c	spermidine family transmembrane transporter (predicted)	145	68	FALSE
SPBC36.06c	II	851808	853592	-	spo9	farnesyl pyrophosphate synthetase	103	67	FALSE
SPBC36.07	II	853583	857560	+	elp1	elongator subunit Elp1 (predicted)	103	67	FALSE
SPBC365.11	II	2515189	2516757	+	SPBC365.11	GRIP domain protein (predicted)	91	4	FALSE
SPBC365.12c	II	2516125	2518792	-	ish1	LEA domain protein	223	141	FALSE
SPBC36B7.05c	II	2390937	2392223	-	SPBC36B7.05c	ubiquitin-protein ligase E3/phosphatidylinositol(3)-phosphate binding protein (predicted)	133	75	FALSE
SPBC3B8.01c	II	3397303	3399191	+	arh1	NADPH-adrenodoxin reductase Arh1	170	80	FALSE
SPBC3B8.03	II	3391684	3393331	-	SPBC3B8.03	saccharopine dehydrogenase (predicted)	179	114	FALSE
SPBC3B8.07c	II	3380787	3383137	+	dsd1	dihydroceramide delta-4 desaturase	409	262	FALSE
SPBC3B9.19	II	4022474	4023772	+	mge1	mitochondrial GrpE domain chaperone protein (predicted)	127	76	FALSE
SPBC3E7.05c	II	2665294	2667478	-	SPBC3E7.05c	human mitofilin ortholog (predicted)	255	196	FALSE
SPBC3E7.06c	II	2668034	2670240	-	fnx2	vacuolar membrane amno acid transmembrane transporter Fnx2	166	116	FALSE
SPBC409.09c	II	1154304	1155626	-	mis13	NMS complex subunit Mis13	158	121	FALSE
SPBC418.01c	II	3581989	3583918	-	his4	imidazoleglycerol-phosphate synthase (predicted)	151	109	FALSE
SPBC428.04	II	448638	449398	+	apq12	nuclear membrane organization protein Apq12 (predicted)	192	54	FALSE
SPBC428.11	II	465475	467247	+	met17	homocysteine synthase Met17	444	58	FALSE
SPBC4B4.06	II	3422377	3424422	+	vps25	ESCRT II complex subunit Vps25	343	86	FALSE
SPBC4B4.11	II	3433534	3437508	+	SPBC4B4.11	conserved fungal protein	72	22	FALSE
SPBC4C3.04c	II	3137541	3138228	+	dss4	guanyl-nucleotide exchange factor (predicted)	109	0	FALSE
SPBC4F6.09	II	2704645	2707648	+	str1	siderophore-iron transmembrane transporter Str1	505	441	FALSE
SPBC4F6.10	II	2707735	2711825	+	vps901	guanyl-nucleotide exchange factor Vps901 (predicted)	65	8	FALSE
SPBC543.06c	II	4310179	4311822	-	dbp8	ATP-dependent RNA helicase Dbp8 (predicted)	181	136	FALSE
SPBC543.08	II	4314371	4315659	+	SPBC543.08	phosphoinositide biosynthesis protein (predicted)	103	66	FALSE
SPBC56F2.02	II	4123056	4123804	-	rpl1901	60S ribosomal protein L19	164	120	FALSE
SPBC56F2.09c	II	4094158	4096292	+	arg5	arginine specific carbamoyl-phosphate synthase subunit Arg5 (predicted)	186	150	FALSE
SPBC56F2.15	II	4103472	4103759	-	tam13	Schizosaccharomyces specific protein Tam13	55	0	FALSE
SPBC582.08	II	432523	434527	+	rhp1602	alanine aminotransferase Rhp1602 (predicted)	360	231	FALSE
SPBC646.08c	II	936013	938201	-	SPBC646.08c	oxysterol binding protein (predicted)	69	25	FALSE
SPBC660.06	II	204405	205721	+	SPBC660.06	WW domain containing conserved fungal protein	235	184	FALSE
SPBC6B1.02	II	2627271	2630878	+	ppk30	Ark1/Prk1 family protein kinase Ppk30	185	45	FALSE
SPBC6B1.05c	II	2634227	2636702	-	atg7	E1 Atg8 and Atg12 E1 activating enzyme Atg7 (predicted)	234	121	FALSE
SPBC6B1.06c	II	2637329	2640099	-	ubp14	ubiquitin C-terminal hydrolase Ubp14	268	227	FALSE
SPBC713.12	II	892162	894361	+	erg1	squalene monooxygenase Erg1 (predicted)	469	430	FALSE
SPBC725.01	II	1200564	1203137	+	SPBC725.01	aspartate aminotransferase (predicted)	297	226	FALSE
SPBC776.01	II	3172323	3172696	+	rpl29	60S ribosomal protein L29	214	161	FALSE
SPBC776.02c	II	3173165	3175376	-	dis2	serine/threonine protein phosphatase PP1 subfamily Dis2	115	75	FALSE
SPBC776.13	II	3200081	3203986	+	cnd1	condensin complex non-SMC subunit Cnd1	309	270	FALSE
SPBC776.15c	II	3206576	3208717	-	kgd2	dihydrolipoamide S-succinyltransferase e2 component of oxoglutarate dehydrogenase complex Kdg2 (predicted)	307	187	FALSE
SPBC887.12	II	3561654	3565982	+	SPBC887.12	P-type ATPase (predicted)	82	23	FALSE
SPBC887.15c	II	3570849	3572677	-	sur2	sphingosine hydroxylase Sur2	224	25	FALSE
SPBC887.19	II	3580145	3583740	+	rft1	Man5GlcNac2-PP-Dol translocation protein Rft1 (predicted)	213	46	FALSE
SPBC947.04	II	669581	673842	-	pfl3	cell surface glycoprotein (predicted) DIPSY family	388	173	FALSE
SPBP16F5.05c	II	1907025	1907808	-	yar1	ribosome biogenesis protein Yar1 (predicted)	151	114	FALSE
SPBP16F5.06	II	1907890	1909994	+	nop8	ribosome biogenesis protein Nop8 (predicted)	150	113	FALSE
SPBP16F5.07	II	1910124	1911815	+	apm1	AP-1 adaptor complex mu subunit Apm1	171	122	FALSE
SPBP19A11.07c	II	2868413	2871156	-	SPBP19A11.07c	human HID1 ortholog 2	239	170	FALSE
SPBP22H7.06	II	1443883	1445931	+	SPBP22H7.06	nicotinamide riboside kinase (predicted)	94	47	FALSE
SPBP23A10.12	II	2023299	2025187	+	frg1	FRG1 family protein involved in mRNA splicing (predicted)	398	343	FALSE
SPBP26C9.02c	II	323944	325565	-	car1	arginase Car1	91	15	FALSE
SPBP35G2.02	II	963900	968891	+	txc1	proteasome interacting protein (predicted)	364	81	FALSE
SPBP35G2.06c	II	973022	976901	-	nup131	nucleoporin Nup131	176	136	FALSE
SPBP35G2.07	II	976926	979390	+	ilv1	acetolactate synthase catalytic subunit	176	136	FALSE
SPBP35G2.11c	II	986383	988594	-	SPBP35G2.11c	transcription related zf-ZZ type zinc finger protein	137	33	FALSE
SPBP35G2.14	II	992679	996435	+	SPBP35G2.14	RNA-binding protein	199	120	FALSE
SPBP35G2.16c	II	961007	963780	-	ecl2	extender of the chronological lifespan protein Ecl2	364	104	FALSE
SPBP4H10.04	II	2873842	2876109	+	ppb1	calcium-dependent serine/threonine protein phosphatase calcineurin A catalytic subunit Ppb1	231	75	FALSE
SPBP4H10.05c	II	2876070	2877566	-	spe2	S-adenosylmethionine decarboxylase proenzyme Spe2	131	86	FALSE
SPBP4H10.06c	II	2877687	2881553	-	cut14	condensin complex subunit Cut14	183	143	FALSE
SPBP4H10.07	II	2881775	2883758	+	SPBP4H10.07	ubiquitin-protein ligase E3 (predicted)	182	90	FALSE
SPBP4H10.11c	II	2892129	2894902	-	lcf2	long-chain-fatty-acid-CoA ligase	70	13	FALSE
SPBPB21E7.11	II	61526	63086	-	SPBPB21E7.11	Schizosaccharomyces pombe specific protein	201	101	FALSE
SPBPB2B2.02	II	4460486	4462134	+	mug180	esterase/lipase (predicted)	147	111	FALSE
SPBPB2B2.10c	II	4482234	4483799	-	gal7	galactose-1-phosphate uridylyltransferase Gal7	118	29	FALSE
SPBPB2B2.13	II	4488322	4490271	+	gal1	galactokinase Gal1	170	117	FALSE
SPBPB2B2.15	II	4496373	4496984	+	SPBPB2B2.15	conserved fungal family	196	150	FALSE
SPBPB8B6.02c	II	44694	46836	-	SPBPB8B6.02c	urea transmembrane transporter (predicted)	239	123	FALSE
SPCC1020.08	III	767789	770340	-	tyw1	wybutosine biosynthesis protein Tyw1 (predicted)	84	32	FALSE
SPCC1020.13c	III	752446	755292	+	SPCC1020.13c	DDHD family phospholipase (predicted)	253	202	FALSE
SPCC1223.08c	III	1855307	1857115	+	dfr1	dihydrofolate reductase/ serine hydrolase family fusion protein Dfr1	125	88	FALSE
SPCC1223.13	III	1870438	1875842	+	cbf12	CBF1/Su(H)/LAG-1 family transcription factor Cbf12	179	46	FALSE
SPCC1259.01c	III	1032876	1033535	-	rps1802	40S ribosomal protein S18 (predicted)	197	161	FALSE
SPCC1281.05	III	1388677	1392088	+	rsc7	RSC complex subunit Rsc7	93	54	FALSE
SPCC1393.02c	III	796301	798143	-	spt2	non-specific DNA binding protein Spt2 (predicted)	223	179	FALSE
SPCC1393.03	III	798183	798929	+	rps1501	40S ribosomal protein S15 (predicted)	223	179	FALSE
SPCC1393.06c	III	804483	806120	-	ipi1	rRNA processing protein Ipi1 (predicted)	107	38	FALSE
SPCC1450.10c	III	1745896	1748031	-	SPCC1450.10c	iron hydrogenase (predicted)	322	180	FALSE
SPCC1620.06c	III	2152833	2155161	-	SPCC1620.06c	ribose-phosphate pyrophosphokinase (predicted)	227	56	FALSE
SPCC1672.02c	III	561576	563819	-	sap1	switch-activating protein Sap1	840	793	FALSE
SPCC1672.11c	III	585811	589943	-	SPCC1672.11c	P-type ATPase P5 type (predicted)	94	57	FALSE
SPCC16A11.01	III	867227	869260	+	sfk1	plasma membrane protein involved in inositol lipid-mediated signaling Sfk1 (predicted)	271	209	FALSE
SPCC16A11.05c	III	877804	878728	-	dim1	U4/U6 x U5 tri-snRNP complex subunit Dim1	225	175	FALSE
SPCC16A11.15c	III	895846	896879	-	SPCC16A11.15c	Schizosaccharomyces specific protein	377	303	FALSE
SPCC16C4.06c	III	668412	671378	-	pus3	tRNA pseudouridine synthase Pus3 (predicted)	107	65	FALSE
SPCC16C4.12	III	689542	690427	+	naa20	NatB N-acetyltransferase complex catalytic subunit Naa20 (predicted)	131	89	FALSE
SPCC1739.07	III	2041086	2042711	+	cti1	Cut3 interacting protein Cti1 predicted exosome subunit	249	176	FALSE
SPCC1795.02c	III	995153	997214	+	vcx1	CaCA proton/calcium exchanger (predicted)	211	73	FALSE
SPCC1795.03	III	992878	995031	-	gms1	UDP-galactose transmembrane transporter Gms1	211	70	FALSE
SPCC18.11c	III	1975472	1976711	-	sdc1	Dpy-30 domain protein Sdc1	157	117	FALSE
SPCC1827.02c	III	2376299	2378199	-	pcy1	cholinephosphate cytidylyltransferase Pcy1 (predicted)	81	35	FALSE
SPCC1827.05c	III	2384639	2385780	-	SPCC1827.05c	nucleolar RNA-binding protein NIFK (predicted)	207	150	FALSE
SPCC1827.06c	III	2386019	2387686	-	SPCC1827.06c	aspartate semialdehyde dehydrogenase (predicted)	173	130	FALSE
SPCC1840.03	III	2259995	2263761	+	sal3	karyopherin Sal3	231	195	FALSE
SPCC188.02	III	1475494	1478103	+	par1	protein phosphatase regulatory subunit Par1	200	161	FALSE
SPCC188.08c	III	1488553	1492475	-	ubp5	ubiquitin C-terminal hydrolase Ubp5	143	84	FALSE
SPCC188.09c	III	1492788	1496408	-	pfl4	cell surface glycoprotein adhesion molecule (predicted)	299	263	FALSE
SPCC285.04	III	1800727	1801508	+	SPCC285.04	transthyretin/hydroxyisourate hydrolase (predicted)	329	198	FALSE
SPCC306.02c	III	407598	408882	-	yip3	Rab GTPase binding involved in ER to Golgi vesicle transport Yip3 (predicted)	224	183	FALSE
SPCC31H12.04c	III	627062	628007	-	rpl1202	60S ribosomal protein L12.1/L12A	176	61	FALSE
SPCC31H12.08c	III	637435	639685	-	ccr4	CCR4-Not complex subunit Ccr4 (predicted)	157	101	FALSE
SPCC330.07c	III	120540	122896	-	SPCC330.07c	transmembrane transporter (predicted)	188	127	FALSE
SPCC338.15	III	1347604	1349468	-	wbp1	dolichyl-di-phosphooligosaccharide-protein glycotransferase subunit Wbp1 (predicted)	213	154	FALSE
SPCC4G3.09c	III	455068	457759	+	gyp3	GTPase activating protein Gyp3 (predicted)	168	128	FALSE
SPCC569.02c	III	2432505	2433520	+	SPCC569.02c	S. pombe specific UPF0321 family protein 2	198	159	FALSE
SPCC569.08c	III	2412325	2413970	+	ade5	phosphoribosylglycinamide formyltransferase (predicted)	201	91	FALSE
SPCC594.01	III	352251	357773	+	SPCC594.01	DUF1769 family protein	388	352	FALSE
SPCC622.15c	III	1428743	1430882	-	SPCC622.15c	Schizosaccharomyces specific protein	345	209	FALSE
SPCC645.02	III	1229431	1230662	+	gep4	mitochondrial matrix PGP phosphatase involved in cardiolipin biosynthesis Gep4 (predicted)	77	23	FALSE
SPCC645.08c	III	1249494	1252275	-	snd1	RNA-binding protein involved in chromatin silencing by small RNA Snd1	80	22	FALSE
SPCC645.11c	III	1256651	1257493	-	mug117	conserved fungal protein Mug117	177	80	FALSE
SPCC757.04	III	50292	52850	+	SPCC757.04	transcription factor (predicted)	205	169	FALSE
SPCC757.10	III	68088	69479	+	vph2	endoplasmic reticulum membrane protein involved in assembly of the V-ATPase (predicted)	81	11	FALSE
SPCC757.13	III	77080	79816	+	SPCC757.13	dipeptide transmembrane transporter (predicted)	112	56	FALSE
SPCC757.15	III	59097	61018	-	cox14	cytochrome c oxidase assembly protein Cox14 (predicted)	283	160	FALSE
SPCC830.04c	III	2186723	2187154	-	mug128	Schizosaccharomyces specific protein	54	8	FALSE
SPCC895.07	III	1011412	1014314	+	alp14	TOG/XMAP14 family protein Alp14	160	110	FALSE
SPCP31B10.06	III	532584	537202	+	mug190	C2 domain protein	167	114	FALSE
SPCP31B10.07	III	537298	539922	+	eft202	translation elongation factor 2 (EF-2) Eft2B	169	131	FALSE
